# Supplementary material for: A retrospective analysis of incident pregnancy in phase 1 and 2a HIV-1 vaccine study participants does not support concern for adverse pregnancy or birth outcomes
Source: BMC Infect Dis. 2021 Aug 11;21:802. doi: 10.1186/s12879-021-06431-x (PMC8356543; doi:10.1186/s12879-021-06431-x)
Supplement: Supplementary file 4 — Additional file 4: Table S3. Pregnancy Detail Table. [file 12879_2021_6431_MOESM4_ESM.csv]

Study	Pub ID	Preg no on study	Study stage of pregnancy	Country of Site	Region of Site	Treatment Detail	Treatment Code	Treatment Summary	Last Prod Rec'd bef LMP or outcome	Days between Last Product and PRlmpdt	Vaccs Disc due to preg	Date of disc	N vax rec'd	LMP Date	Is LMP estimated as outcome 40 wks	Outcome Date	Outdt estimated from LMP	Gestational weeks	Outcome	Outcome Unknown	Outcome anomalous
HIVNET 026	026-104	1	main study	Peru	South America	ALVAC Placebo mo(0,1,3,6) + MN Placebo mo(3,6)	C	Placebo	4/1/2003	300	0		4	1/26/2004		11/1/2004	1	40	unknown	X	unknown
HIVNET 026	026-156	1	main study	Haiti	Caribbean	vCP1452 mo(0,1,3,6) + MN gp120 mo(3,6)	T1	Product	2/5/2002	101	0		4	5/17/2002	1	8/30/2002		15	therapeutic/elective abortion		Not Assessed
HIVNET 026	026-106	1	main study	Peru	South America	vCP1452 mo(0,1,3,6) + MN gp120 mo(3,6)	T1	Product	5/5/2003	32	0		4	6/6/2003		3/14/2004		40	full-term live birth (>= 37 weeks)		No
HIVNET 026	026-035	2	main study	Trinidad & Tobago	Caribbean	vCP1452 mo(0,1,3,6) + MN gp120 mo(3,6)	T1	Product	7/30/2002	306	0		4	6/1/2003		3/7/2004	1	40	unknown	X	unknown
HIVNET 026	026-035	1	main study	Trinidad & Tobago	Caribbean	vCP1452 mo(0,1,3,6) + MN gp120 mo(3,6)	T1	Product	4/30/2002	32	0		4	6/1/2002		7/16/2002		6	therapeutic/elective abortion		Not Assessed
HIVNET 026	026-024	1	main study	Haiti	Caribbean	vCP1452 mo(0,1,3,6) + MN Placebo mo(3,6)	T2	Product	1/22/2002	-36	0		4	12/17/2001		2/13/2002		8	therapeutic/elective abortion		Not Assessed
HIVNET 026	026-127	1	main study	Peru	South America	vCP1452 mo(0,1,3,6) + MN Placebo mo(3,6)	T2	Product	10/28/2002	38	1	1/15/2003	3	12/5/2002		2/12/2003		10	therapeutic/elective abortion		Not Assessed
HVTN 040	040-020	1	main study	South Africa	Africa	AVX101 10^5 IU mo(0,1,3)	T2	Product	8/2/2004	8	0		3	8/10/2004		4/18/2005		36	full-term live birth (>= 37 weeks)		No
HVTN 040	040-024	1	main study	South Africa	Africa	Placebo mo(0,1,3)	C1	Placebo	8/17/2004	250	0		3	4/24/2005		1/31/2006		40	full-term live birth (>= 37 weeks)		No
HVTN 042	042-141	1	main study	United States	North America	500 mcg LIPO-5 mo(0,1,3,6)	T1	Product	11/1/2004	369	0		4	11/5/2005		12/20/2006		59	full-term live birth (>= 37 weeks)		No
HVTN 042	042-170	1	main study	United States	North America	ALVAC HIV-1 mo(0,1,3,6)	T2	Product	10/20/2004	158	0		4	3/27/2005		1/31/2006		44	full-term live birth (>= 37 weeks)		No
HVTN 042	042-066	1	main study	United States	North America	ALVAC HIV-1 mo(0,1,3,6) + 50 mcg LIPO-5 mo(3,6)	T3	Product	8/3/2004	142	0		3	12/23/2004		9/11/2005		37	full-term live birth (>= 37 weeks)		No
HVTN 042	042-042	1	main study	United States	North America	ALVAC HIV-1 mo(0,1,3,6) + 150 mcg LIPO-5 mo(3,6)	T4	Product	8/19/2004	13	0		3	9/1/2004		6/23/2005		42	full-term live birth (>= 37 weeks)		No
HVTN 042	042-003	1	main study	United States	North America	Placebo ALVAC HIV-1 mo(0,1,3,6)	C2	Placebo	8/2/2004	182	0		3	1/31/2005		10/16/2005		37	premature live birth (< 37 weeks)		No
HVTN 042	042-129	1	main study	United States	North America	Placebo ALVAC HIV-1 mo(0,1,3,6) + Placebo LIPO-5 mo(3,6)	C3	Placebo	10/20/2004	668	0		3	8/19/2006		5/8/2007		37	full-term live birth (>= 37 weeks)		No
HVTN 042	042-128	2	main study	United States	North America	Placebo ALVAC HIV-1 mo(0,1,3,6) + Placebo LIPO-5 mo(3,6)	C3	Placebo	4/26/2004	719	0		1	4/15/2006		1/20/2007	1	40	unknown	X	unknown
HVTN 042	042-128	1	main study	United States	North America	Placebo ALVAC HIV-1 mo(0,1,3,6) + Placebo LIPO-5 mo(3,6)	C3	Placebo	4/26/2004	-11	1	5/24/2004	1	4/15/2004		7/12/2004		13	therapeutic/elective abortion		Not Assessed
HVTN 044	044-036	1	main study	United States	North America	DNA 4.0mg +IL-2/Ig 1.5mg mo(0,1,2,6)	T3	Product	5/24/2005	45	0		4	7/8/2005		8/27/2005		7	therapeutic/elective abortion		Not Assessed
HVTN 045	045-016	1	main study	United States	North America	DNA(0.3 mg/ml) mo(0,2)	T1	Product	4/9/2003	245	0		2	12/10/2003		2/25/2004		11	spontaneous abortion (< 20 weeks)		Not Assessed
HVTN 045	045-030	1	main study	United States	North America	DNA(3.0 mg/ml) mo(0,2)	T2	Product	6/3/2003	12	0		2	6/15/2003		3/22/2004		40	full-term live birth (>= 37 weeks)		No
HVTN 048	048-025	1	main study	Botswana	Africa	EP HIV-1090 mo(0,1,3,6) 2.0mg	T2	Product	5/10/2004	343	0		4	4/18/2005		1/23/2006	1	40	unknown	X	unknown
HVTN 048	048-032	1	main study	United States	North America	EP HIV-1090 mo(0,1,3,6) 4.0mg	T3	Product	1/7/2004	33	1	3/16/2004	2	2/9/2004	1	11/15/2004		40	full-term live birth (>= 37 weeks)		No
HVTN 048	048-029	1	main study	United States	North America	PVP mo(0,1,3,6)	C	Placebo	3/1/2004	165	0		3	8/13/2004		5/4/2005		38	full-term live birth (>= 37 weeks)		No
HVTN 049	049-082	1	main study	United States	North America	100 mcg gp140 mo(0,3,9)	T5	Product	1/8/2007	60	0		3	3/9/2007		12/19/2007		41	full-term live birth (>= 37 weeks)		No
HVTN 049	049-034	1	main study	United States	North America	250 mcg DNA/PLG mo(0,1,2) + gp140 mo(6,9)	T1	Product	10/19/2004	123	0		5	2/19/2005		11/7/2005		37	full-term live birth (>= 37 weeks)		No
HVTN 050	050-143	1	LTFU	United States	North America	HIV-1 gag MRK Ad5 1x10[9] vp	T1	Product	1/21/2004	487	0		3	5/22/2005		3/4/2006		41	full-term live birth (>= 37 weeks)		No
HVTN 050	050-143	2	LTFU	United States	North America	HIV-1 gag MRK Ad5 1x10[9] vp	T1	Product	1/21/2004	1273	0		3	7/17/2007		4/20/2008		40	full-term live birth (>= 37 weeks)		No
HVTN 050	050-133	1	LTFU	Peru	South America	Placebo (PBS)	C1	Placebo	9/7/2004	1027	0		3	7/1/2007		12/15/2007		24	spontaneous abortion (< 20 weeks)		unknown
HVTN 050	050-133	2	LTFU	Peru	South America	Placebo (PBS)	C1	Placebo	9/7/2004	1405	0		3	7/13/2008		5/12/2009		43	full-term live birth (>= 37 weeks)		No
HVTN 050	050-330	1	LTFU	Thailand	Asia	HIV-1 gag MRK Ad5 1x10[10] vp	T2	Product	11/17/2004	1024	0		3	9/7/2007		6/13/2008		40	full-term live birth (>= 37 weeks)		No
HVTN 050	050-230	1	LTFU	Puerto Rico	Caribbean	HIV-1 gag MRK Ad5 1x10[10] vp	T2	Product	6/20/2005	598	0		3	2/8/2007		12/2/2007		42	full-term live birth (>= 37 weeks)		No
HVTN 050	050-199	1	LTFU	United States	North America	HIV-1 gag MRK Ad5 1x10[9] vp	T1	Product	8/24/2004	388	0		3	9/16/2005		6/28/2006		41	full-term live birth (>= 37 weeks)		No
HVTN 050	050-358	1	LTFU	United States	North America	HIV-1 gag MRK Ad5 1x10[9] vp	T1	Product	8/24/2004	908	0		3	2/18/2007		11/22/2007		40	full-term live birth (>= 37 weeks)		No
HVTN 050	050-358	2	LTFU	United States	North America	HIV-1 gag MRK Ad5 1x10[9] vp	T1	Product	8/24/2004	1755	0		3	6/14/2009		3/24/2010		40	full-term live birth (>= 37 weeks)		No
HVTN 050	050-079	1	LTFU	Peru	South America	Placebo (PBS)	C1	Placebo	5/30/2005	1351	0		3	2/9/2009		11/9/2009		39	full-term live birth (>= 37 weeks)		No
HVTN 050	050-098	1	LTFU	Thailand	Asia	HIV-1 gag MRK Ad5 1x10[9] vp	T1	Product	4/18/2005	1161	0		3	6/22/2008		3/19/2009		39	full-term live birth (>= 37 weeks)		No
HVTN 050	050-102	1	LTFU	Haiti	Caribbean	HIV-1 gag MRK Ad5 1x10[9] vp	T1	Product	3/7/2006	637	0		3	12/4/2007		4/26/2008		21	spont. fetal death and/or still birth (>= 20 weeks)		unknown
HVTN 050	050-102	2	LTFU	Haiti	Caribbean	HIV-1 gag MRK Ad5 1x10[9] vp	T1	Product	3/7/2006	998	0		3	11/29/2008		5/9/2009		23	spont. fetal death and/or still birth (>= 20 weeks)		unknown
HVTN 050	050-102	3	LTFU	Haiti	Caribbean	HIV-1 gag MRK Ad5 1x10[9] vp	T1	Product	3/7/2006	1387	0		3	12/23/2009		7/30/2010		31	premature live birth (< 37 weeks)		No
HVTN 050	050-067	1	LTFU	Haiti	Caribbean	Placebo (PBS)	C1	Placebo	5/11/2006	1070	0		3	4/15/2009		1/15/2010		39	full-term live birth (>= 37 weeks)		No
HVTN 050	050-246	1	LTFU	Dominican Republic	Caribbean	HIV-1 gag MRK Ad5 1x10[10] vp	T2	Product	6/6/2006	1567	0		3	9/20/2010		10/23/2010		5	spontaneous abortion (< 20 weeks)		unknown
HVTN 050	050-040	1	LTFU	Dominican Republic	Caribbean	HIV-1 gag MRK Ad5 1x10[9] vp	T1	Product	9/26/2006	484	0		3	1/23/2008		10/28/2008		40	full-term live birth (>= 37 weeks)		No
HVTN 050	050-115	1	Main Study	Thailand	Asia	HIV-1 gag MRK Ad5 1x10[9] vp	T1	Product	5/26/2004	38	0		3	7/3/2004		4/6/2005		40	full-term live birth (>= 37 weeks)		No
HVTN 050	050-316	1	Main Study	Puerto Rico	Caribbean	Placebo (PBS)	C1	Placebo	12/3/2004	166	0		3	5/18/2005		6/23/2005		5	spontaneous abortion (< 20 weeks)		unknown
HVTN 050	050-316	2	Main Study	Puerto Rico	Caribbean	Placebo (PBS)	C1	Placebo	12/3/2004	350	0		3	11/18/2005		9/4/2006		41	premature live birth (< 37 weeks)		No
HVTN 050	050-060	1	Main Study	South Africa	Africa	HIV-1 gag MRK Ad5 1x10[10] vp	T2	Product	3/13/2006	40	0		3	4/22/2006		1/27/2007		40	full-term live birth (>= 37 weeks)		No
HVTN 050	050-281	1	Main Study	United States	North America	HIV-1 gag MRK Ad5 1x10[10] vp	T2	Product	4/22/2004	123	1		2	8/23/2004		10/2/2004		6	therapeutic/elective abortion		unknown
HVTN 050	050-200	1	Main Study	Brazil	South America	HIV-1 gag MRK Ad5 1x10[10] vp	T2	Product	12/16/2004	-1	0		3	12/15/2004		9/24/2005		40	spontaneous abortion (< 20 weeks)		unknown
HVTN 050	050-118	1	Main Study	Brazil	South America	HIV-1 gag MRK Ad5 1x10[9] vp	T1	Product	5/3/2005	12	0		3	5/15/2005		7/8/2005		8	spontaneous abortion (< 20 weeks)		unknown
HVTN 050	050-312	1	Main Study	Thailand	Asia	HIV-1 gag MRK Ad5 1x10[9] vp	T1	Product	11/24/2004	67	1		2	1/30/2005		11/1/2005		39	full-term live birth (>= 37 weeks)		No
HVTN 050	050-353	1	Main Study	Haiti	Caribbean	HIV-1 gag MRK Ad5 1x10[10] vp	T2	Product	3/22/2006	149	0		3	8/18/2006		4/29/2007		36	full-term live birth (>= 37 weeks)		No
HVTN 052	052-148	1	main study	United States	North America	Placebo mo(0,1,2)	C3	Placebo	4/5/2004	206	0		3	10/28/2004		12/12/2004		6	therapeutic/elective abortion		Not Assessed
HVTN 055	055-082	1	main study	Brazil	South America	rMVA 10^9 pfu/mL mo(0,1,3,5,7)	T5	Product	6/12/2006	2	1	8/2/2006	2	6/14/2006		3/12/2007		39	full-term live birth (>= 37 weeks)		No
HVTN 055	055-124	1	main study	Brazil	South America	TBC-MPV 10^9 pfu/mL mo(0,1) + TBC-FPV 10^9 pfu/mL mo(3,5,7)	C4	Product	8/31/2006	20	1	10/26/2006	3	9/20/2006		10/17/2006		4	spontaneous abortion (< 20 weeks)		Not Assessed
HVTN 056	056-56	1	main study	United States	North America	HIV CTL MEP/RC529-SE mo(0,1,3) + GM-CSF mo(0,1,3)	T4	Product	6/6/2005	77	0		3	8/22/2005		5/22/2006		39	full-term live birth (>= 37 weeks)		No
HVTN 059	059-10	1	main study	South Africa	Africa	AVX101 10^5 IU mo(0,1,3)	T2	Product	8/1/2005	139	0		3	12/18/2005		9/16/2006		39	full-term live birth (>= 37 weeks)		No
HVTN 059	059-20	1	main study	South Africa	Africa	AVX101 10^6 IU mo(0,1,3)	T2	Product	10/11/2005	162	0		3	3/22/2006		12/24/2006		40	full-term live birth (>= 37 weeks)		No
HVTN 059	059-79	1	main study	United States	North America	AVX101 10^8 IU mo(0,1,3)	T4	Product	8/8/2005	-30	0		3	7/9/2005		10/8/2005		13	therapeutic/elective abortion		Not Assessed
HVTN 060	060-061	1	main study	United States	North America	HIV gag DNA Plasmid 1500 mcg admixed with IL-12 DNA 1500 mcg administered as 1.5 mL IM in same deltoid at months 0, 1, 3, 6 and 9 (	T6	Product	8/14/2006	0	1	9/26/2006	2	8/14/2006		5/19/2007		40	full-term live birth (>= 37 weeks)		No
HVTN 060	060-013	1	main study	United States	North America	HIV gag DNA Plasmid 1500 mcg admixed with IL-12 DNA 1500 mcg administered as 1.5 mL IM in same deltoid at months 0, 1, and 3 (unless medically contraindicated for that deltoid) and HIV CTL Peptides 1000 mcg admixed with RC529-SE 50 mcg and GM-CSF 250 mcg administered as 1 mL IM in same deltoid at months 6 and 9 (	T7	Product	9/27/2006	318	0		3	8/11/2007		5/9/2008		39	full-term live birth (>= 37 weeks)		No
HVTN 060	060-149	1	main study	United States	North America	Placebo for HIV gag DNA Plasmid	Cb	Placebo	8/28/2006	-14	1	10/23/2006	2	8/14/2006		4/22/2007		36	premature live birth (< 37 weeks)		No
HVTN 064	064-076	1	main study	United States	North America	EP-1043 0.2 mg delivered as 1 mL IM into the same deltoid	T3	Product	11/7/2006	250	0		3	7/15/2007		8/25/2007		6	therapeutic/elective abortion		No
HVTN 065	065-090	1	main study	United States	North America	pGA2/JS7 plasmid DNA vaccine 3mg to be administered as 1 mL IM in deltoid at month 0 AND MVA/HIV62 vaccine 1x10^8 TCID(50) to be administered as 1 mL IM in deltoid at months 2 and 6.	T3	Product	12/18/2007	-7	1	9/18/2007	2	12/11/2007		9/3/2008		38	full-term live birth (>= 37 weeks)		No
HVTN 065	065-016	1	main study	United States	North America	Placebo for pGA2/JS7 plasmid DNA vaccine	P1-P2	Placebo	1/22/2007	37	1	1/22/2007	3	2/28/2007		3/27/2007		4	therapeutic/elective abortion		Not Assessed
HVTN 069	069-042	1	LTFU	Peru	South America	DNA mo(0,1,2) IM & Ad5 mo(6) ID	T2	Product	9/17/2007	1367	0		3	6/15/2011	1	3/21/2012		40	full-term live birth (>= 37 weeks)		No
HVTN 069	069-003	1	LTFU	Peru	South America	DNA mo(0,1,2) IM & Ad5 mo(6) ID	T2	Product	9/14/2007	1185	0		3	12/12/2010	1	5/1/2011		20	spontaneous abortion (< 20 weeks)		Not Assessed
HVTN 069	069-003	2	LTFU	Peru	South America	DNA mo(0,1,2) IM & Ad5 mo(6) ID	T2	Product	9/14/2007	1471	0		3	9/24/2011	1	6/30/2012		40	full-term live birth (>= 37 weeks)		No
HVTN 069	069-070	1	LTFU	United States	North America	DNA mo(0,1,2) IM & Ad5 mo(6) ID	T2	Product	9/12/2007	1391	0		4	7/4/2011	1	8/15/2011		6	spontaneous abortion (< 20 weeks)		Not Assessed
HVTN 069	069-085	1	LTFU	Peru	South America	DNA mo(0,1,2) IM & Ad5 mo(6) IM	T1	Product	9/24/2007	1179	0		3	12/16/2010		9/22/2011	1	40	unknown	X	unknown
HVTN 069	069-040	1	main study	Peru	South America	DNA mo(0,1,2) IM & Ad5 mo(6) SC	T3	Product	9/27/2007	138	0		3	2/12/2008		7/29/2008		24	spont. fetal death and/or still birth (>= 20 weeks)		Not Assessed
HVTN 070	070-003	1	main study	United States	North America	PENNVAX-B + IL-12 DNA	T3	Product	4/21/2009	-14	0		4	4/7/2009		5/29/2009		7	spontaneous abortion (< 20 weeks)		No
HVTN 070	070-048	1	main study	United States	North America	PENNVAX-B + IL-12 DNA	T3	Product	11/13/2008	-7	1	12/11/2008	1	11/6/2008		1/14/2009		10	therapeutic/elective abortion		Not Assessed
HVTN 070	070-058	1	main study	United States	North America	PENNVAX-B + IL-12 DNA	T3	Product	3/10/2009	-2	0		2	3/8/2009		12/2/2009		38	full-term live birth (>= 37 weeks)		No
HVTN 070	070-076	1	main study	United States	North America	PENNVAX-B + IL-15 DNA	T1	Product	11/18/2008	44	1	1/14/2009	2	1/1/2009		9/15/2009		37	full-term live birth (>= 37 weeks)		No
HVTN 071	071-050	1	main study	United States	North America	MRKAd5 week(0,4,26)	T1	Product	9/10/2007	113	0		2	1/1/2008		2/17/2008		7	spontaneous abortion (< 20 weeks)		Not Assessed
HVTN 073/E	073-020	1	main study	South Africa	Africa	SAAVI DNA-C2 4 mg mo(0,1,2) & SAAVI MVA-C 1.49x10^9 pfu mo(4,5)	T1	Product	2/22/2010	139	0		5	7/11/2010		10/21/2010		15	therapeutic/elective abortion		Not Assessed
HVTN 073/E	073-009	1	main study	South Africa	Africa	SAAVI DNA-C2 4mg mo(0,1,2)&SAAVI MVA-C 1.49x10^9 pfu mo(4,5)&SubC gp140/MF59 at extension mo(0,3)	T1/T2	Product	6/20/2012	138	0		7	11/5/2012		1/12/2013		10	spontaneous abortion (< 20 weeks)		Not Assessed
HVTN 073/E	073-009	2	main study	South Africa	Africa	SAAVI DNA-C2 4mg mo(0,1,2)&SAAVI MVA-C 1.49x10^9 pfu mo(4,5)&SubC gp140/MF59 at extension mo(0,3)	T1/T2	Product	6/20/2012	243	0		7	2/18/2013		10/27/2013		36	full-term live birth (>= 37 weeks)		No
HVTN 077	077-072	1	LTFU	United States	North America	DNA mo(0,1,2) + rAd35 mo(6) for Ad5 nAb titers less than 1:18	T3	Product	11/5/2009	1506	0		4	12/20/2013	1	9/26/2014		40	full-term live birth (>= 37 weeks)		No
HVTN 077	077-166	1	LTFU	United States	North America	Placebo: PBS mo(0,1,2) + FFB mo(6) for Ad5 nAb titers less than 1:18	C3	Placebo	6/16/2010	1325	0		4	1/31/2014		11/24/2014		42	full-term live birth (>= 37 weeks)		No
HVTN 077	077-091	1	LTFU	United States	North America	rAd35 mo(0) + rAd5 mo(6) for Ad5 nAb titers less than 1:18	T1	Product	9/9/2009	432	0		2	11/15/2010		8/31/2011		41	full-term live birth (>= 37 weeks)		No
HVTN 077	077-080	1	main study	United States	North America	rAd35 mo(0) + rAd5 mo(6) for Ad5 nAb titers less than 1:18	T1	Product	11/30/2009	4	0		2	12/4/2009	1	1/8/2010		5	therapeutic/elective abortion		Not Assessed
HVTN 077	077-065	2	LTFU	United States	North America	rAd35 mo(0) + rAd5 mo(6) for Ad5 nAb titers less than 1:18	T1	Product	6/23/2010	324	0		2	5/13/2011	1	2/17/2012		40	full-term live birth (>= 37 weeks)		No
HVTN 077	077-065	3	LTFU	United States	North America	rAd35 mo(0) + rAd5 mo(6) for Ad5 nAb titers less than 1:18	T1	Product	6/23/2010	990	0		2	3/9/2013	1	12/14/2013		40	full-term live birth (>= 37 weeks)		No
HVTN 077	077-065	1	LTFU	United States	North America	rAd35 mo(0) + rAd5 mo(6) for Ad5 nAb titers less than 1:18	T1	Product	6/23/2010	183	0		2	12/23/2010		2/11/2011		7	spontaneous abortion (< 20 weeks)		No
HVTN 078	078-117	1	main study	Switzerland	Europe	NYVAC-B mo(0,1) + NaCl mo(5) + rAd5 mo(6)	T1	Product	3/3/2010	-14	0		3	2/17/2010		4/9/2010		7	therapeutic/elective abortion		Not Assessed
HVTN 083	083-016	1	LTFU	United States	North America	VRC ADV-027 mo(0) & VRC ADV-038 mo(3)	A	Product	2/9/2011	619	0		2	10/20/2012	1	7/6/2013		37	premature live birth (< 37 weeks)		No
HVTN 083	083-104	1	main study	United States	North America	VRC ADV-027 mo(0) & VRC ADV-052 mo(3)	B	Product	10/14/2011	119	0		2	2/10/2012		11/16/2012	1	40	unknown	X	unknown
HVTN 083	083-117	1	LTFU	United States	North America	VRC ADV-038 mo(0) & VRC ADV-052 mo(3)	E	Product	11/23/2011	311	0		2	9/29/2012		6/27/2013		39	full-term live birth (>= 37 weeks)		No
HVTN 083	083-117	2	LTFU	United States	North America	VRC ADV-038 mo(0) & VRC ADV-052 mo(3)	E	Product	11/23/2011		0		2	1/12/2016	1	10/18/2016		40	full-term live birth (>= 37 weeks)		No
HVTN 083	083-051	1	LTFU	United States	North America	VRC ADV-038 mo(0,3)	D	Product	5/12/2011	837	0		2	8/26/2013		6/6/2014		41	full-term live birth (>= 37 weeks)		No
HVTN 084	084-051	1	LTFU	Peru	South America	VRC-HIVADV014 mo(0)	T1	Product	7/27/2011	948	0		1	3/1/2014		12/22/2014		42	full-term live birth (>= 37 weeks)		No
HVTN 084	084-050	1	LTFU	Peru	South America	VRC-HIVADV014 mo(0)	T1	Product	2/24/2012		0		1	7/30/2016	1	17-Dec-16		20	spontaneous abortion (< 20 weeks)		No
HVTN 084	084-068	1	LTFU	Peru	South America	VRC-HIVADV014 mo(0)	T1	Product	3/1/2012	238	0		1	10/25/2012		7/25/2013		39	full-term live birth (>= 37 weeks)		Yes
HVTN 084	084-068	2	LTFU	Peru	South America	VRC-HIVADV014 mo(0)	T1	Product	3/1/2012		0		1	7-Nov-15		8/16/2016		40	full-term live birth (>= 37 weeks)		No
HVTN 084	084-090	1	LTFU	Switzerland	Europe	VRC-HIVADV014 mo(0)	T1	Product	11/15/2011		0		1	7/28/2015	1	12/15/2015		20	spontaneous abortion (< 20 weeks)		No
HVTN 084	084-010	1	LTFU	Switzerland	Europe	VRC-HIVADV014 mo(0)	T1	Product	2/7/2012		0		1	2-Sep-16		9-Jun-17	1	40	unknown	X	unknown
HVTN 084	084-015	1	LTFU	Switzerland	Europe	VRC-HIVADV014 mo(0)	T1	Product	2/28/2012		0		1	9/26/2016	1	2/13/2017		20	spontaneous abortion (< 20 weeks)		Not Assessed
HVTN 084	084-024	1	LTFU	United States	North America	VRC-HIVADV014 mo(0)	T1	Product	2/2/2012		0		1	30-Mar-16		14-Dec-16		37	full-term live birth (>= 37 weeks)		No
HVTN 084	084-055	1	LTFU	Peru	South America	VRC-HIVADV054 mo(0)	T2	Product	8/9/2011		0		1	30-Mar-16		11-Jan-17		41	full-term live birth (>= 37 weeks)		No
HVTN 084	084-062	1	LTFU	Peru	South America	VRC-HIVADV054 mo(0)	T2	Product	10/13/2011	324	0		1	9/1/2012	1	6/8/2013		40	full-term live birth (>= 37 weeks)		No
HVTN 084	084-048	1	LTFU	Peru	South America	VRC-HIVADV054 mo(0)	T2	Product	12/27/2011		0		1	8-Feb-16		9-Nov-16		39	full-term live birth (>= 37 weeks)		No
HVTN 084	084-070	1	LTFU	Peru	South America	VRC-HIVADV054 mo(0)	T2	Product	3/13/2012	548	0		1	9/12/2013		5/23/2014		36	full-term live birth (>= 37 weeks)		No
HVTN 084	084-079	2	LTFU	Switzerland	Europe	VRC-HIVADV054 mo(0)	T2	Product	8/16/2011		0		1	10/16/2014	1	7/23/2015		40	full-term live birth (>= 37 weeks)		No
HVTN 084	084-079	1	LTFU	Switzerland	Europe	VRC-HIVADV054 mo(0)	T2	Product	8/16/2011	472	0		1	11/30/2012		8/24/2013		38	full-term live birth (>= 37 weeks)		No
HVTN 084	084-080	1	LTFU	Switzerland	Europe	VRC-HIVADV054 mo(0)	T2	Product	9/7/2011		0		1	7/15/2015	1	9/23/2015		10	therapeutic/elective abortion		Not Assessed
HVTN 084	084-080	2	LTFU	Switzerland	Europe	VRC-HIVADV054 mo(0)	T2	Product	9/7/2011		0		1	1-Dec-15		9/14/2016		41	full-term live birth (>= 37 weeks)		No
HVTN 084	084-082	1	LTFU	Switzerland	Europe	VRC-HIVADV054 mo(0)	T2	Product	9/7/2011		0		1	9/16/2015	1	6/22/2016		40	full-term live birth (>= 37 weeks)		No
HVTN 084	084-083	1	LTFU	Switzerland	Europe	VRC-HIVADV054 mo(0)	T2	Product	9/26/2011		0		1	11/14/2014	1	8/21/2015		40	full-term live birth (>= 37 weeks)		No
HVTN 084	084-011	1	LTFU	Switzerland	Europe	VRC-HIVADV054 mo(0)	T2	Product	2/20/2012	411	0		1	4/6/2013	1	1/11/2014		40	full-term live birth (>= 37 weeks)		No
HVTN 085	085-019	1	LTFU	United States	North America	VRC-HIVADV014-00-VP (rAd5) only	T3	Product	5/1/2012		0		1	27-Oct-16		30-Jul-17		39	full-term live birth (>= 37 weeks)		No
HVTN 085	085-081	1	LTFU	United States	North America	VRC-HIVADV014-00-VP (rAd5) only	T3	Product	10/16/2012		0		1	27-Mar-17		1-Jan-18	1	40	unknown	X	unknown
HVTN 085	085-075	1	LTFU	United States	North America	VRC-HIVADV038-00-VP, VRC-HIVADV052-00-VP, VRC-HIVADV053-00-VP and VRC-HIVADV054-00-VP mo(0)	T2	Product	10/5/2012		0		1	27-Aug-15		24-Jun-16		43	full-term live birth (>= 37 weeks)		No
HVTN 085	085-088	1	LTFU	United States	North America	VRC-HIVADV038-00-VP, VRC-HIVADV052-00-VP, VRC-HIVADV053-00-VP and VRC-HIVADV054-00-VP mo(0)	T2	Product	10/22/2012		0		1	2/9/2015	1	20-Apr-15		10	therapeutic/elective abortion		Not Assessed
HVTN 086	086-038	1	LTFU	South Africa	Africa	MVA & gp140/MF59 mo(0,3) + placebo mo(1,6)	T2	Product	7/17/2012	381	0		4	8/2/2013		5/16/2014		41	full-term live birth (>= 37 weeks)		No
HVTN 086	086-009	1	main study	South Africa	Africa	MVA & gp140/MF59 mo(0,3) + placebo mo(1,6)	T2	Product	4/12/2012	4	1	5/22/2012	1	4/16/2012		1/4/2013		38	full-term live birth (>= 37 weeks)		No
HVTN 086	086-016	1	LTFU	South Africa	Africa	Placebo & DNA mo(0) + DNA mo(1) + MVA & gp140/MF59 mo(3) + Placebo & gp140/MF59 mo(6)	T4	Product	12/4/2012	346	0		4	11/15/2013		8/22/2014	1	40	unknown	X	unknown
HVTN 086	086-059	1	main study	South Africa	Africa	Placebo & DNA mo(0) + DNA mo(1) + placebo & MVA mo(3) + placebo mo(6)	T3	Product	7/19/2012	-31	1	8/16/2012	1	6/18/2012		4/4/2013		41	full-term live birth (>= 37 weeks)		No
HVTN 086	086-069	1	LTFU	South Africa	Africa	Placebo & DNA mo(0) + DNA mo(1) + placebo & MVA mo(3) + placebo mo(6)	T3	Product	7/31/2012	756	0		4	8/26/2014		5/20/2015		38	full-term live birth (>= 37 weeks)		No
HVTN 086	086-129	1	LTFU	South Africa	Africa	placebo & MVA mo(0) + MVA mo(1) + placebo & gp140/MF59 mo(3,6)	T1	Product	7/3/2012	532	0		4	12/17/2013	1	9/23/2014		40	full-term live birth (>= 37 weeks)		No
HVTN 086	086-121	1	LTFU	South Africa	Africa	placebo & MVA mo(0) + MVA mo(1) + placebo & gp140/MF59 mo(3,6)	T1	Product	8/7/2012	986	0		4	4/20/2015		1/25/2016	1	40	unknown	X	unknown
HVTN 086	086-169	1	LTFU	South Africa	Africa	Placebo mo(0,1,3,6)	C	Placebo	1/7/2013	841	0		4	4/28/2015		2/2/2016	1	40	unknown	X	unknown
HVTN 086	086-035	1	LTFU	South Africa	Africa	Placebo mo(0,1,3,6)	C	Placebo	2/13/2013	306	0		4	12/16/2013	1	9/22/2014		40	full-term live birth (>= 37 weeks)		Not Assessed
HVTN 087	087-048	1	LTFU	United States	North America	HIV-MAG+IL-12pDNA mo(0,1,3) + VSV HIV gag mo(6)	T2	Product	7/11/2013	507	0		3	11/30/2014	1	3/15/2015		15	therapeutic/elective abortion		Not Assessed
HVTN 088	088-009	1	main study	United States	North America	Sub C gp140/MF59 100 mcg mo(0,6)	T2	Product	4/30/2012	168	0		2	10/15/2012		7/23/2013		40	full-term live birth (>= 37 weeks)		No
HVTN 088	088-036	1	main study	United States	North America	Sub C gp140/MF59 100 mcg mo(0,6)	T1	Product	2/29/2012	288	0		2	12/13/2012	1	1/17/2013		5	spontaneous abortion (< 20 weeks)		Not Assessed
HVTN 090	090-154	1	LTFU	United States	North America	Placebo for VSV IN HIV gag	P3	Placebo	3/26/2012	456	0		2	6/25/2013	1	4/1/2014		40	full-term live birth (>= 37 weeks)		No
HVTN 090	090-056	2	LTFU	United States	North America	VSV IN HIV gag 1x10^4 PFU given as 5x10^3 PFU in 1 mL IM in left deltoid plus 5x10^3 PFU in 1 mL IM in right deltoid at months 0 and 2	T1	Product	1/17/2012	524	0		2	6/24/2013	1	3/10/2014		37	premature live birth (< 37 weeks)		No
HVTN 090	090-056	1	LTFU	United States	North America	VSV IN HIV gag 1x10^4 PFU given as 5x10^3 PFU in 1 mL IM in left deltoid plus 5x10^3 PFU in 1 mL IM in right deltoid at months 0 and 2	T1	Product	1/17/2012	75	0		2	4/1/2012		12/17/2012		37	full-term live birth (>= 37 weeks)		No
HVTN 090	090-028	1	LTFU	United States	North America	VSV IN HIV gag 1x10^5 PFU given as 5x10^4 PFU in 1 mL IM in left deltoid plus 5x10^4 PFU in 1 mL IM in right deltoid at months 0 and 2	T2	Product	2/20/2012	568	0		2	9/10/2013		6/12/2014		39	full-term live birth (>= 37 weeks)		No
HVTN 090	090-102	1	LTFU	United States	North America	VSV IN HIV gag 1x10^7 PFU given as 5x10^6 PFU in 1 mL IM in left deltoid plus 5x10^6 PFU in 1 mL IM in right deltoid at months 0 and 2	T4	Product	5/29/2012	992	0		2	2/15/2015		11/22/2015	1	40	unknown	X	unknown
HVTN 090	090-040	1	LTFU	United States	North America	VSV IN HIV gag 1x10^8 PFU given as 5x10^7 PFU in 1 mL IM in left deltoid plus 5x10^7 PFU in 1 mL IM in right deltoid at months 0 and 2	T5	Product	7/3/2012	189	0		2	1/8/2013	1	4/23/2013		15	therapeutic/elective abortion		Yes
HVTN 092	092-029	1	main study	United States	North America	DNA-HIV-PT123 (4mg/ml) administered as 1 mL IM in the same deltoid (unless medically contraindicated) at Months 0 (zero), 0.5 and 1 THEN NYVAC-HIV-PT1 at greater than or equal to 5x10^6 PFU/ml and NYVAC-HIV-PT4 at	T2	Product	10/23/2013	56	0		3	12/18/2013		9/18/2014		39	full-term live birth (>= 37 weeks)		No
HVTN 092	092-191	1	main study	United States	North America	DNA-HIV-PT123 (4mg/ml) administered as 1 mL IM in the same deltoid (unless medically contraindicated) at Months 0, 1 and 2 THEN NYVAC-HIV-PT1 at greater than or equal to 5x10^6 PFU/ml and NYVAC-HIV-PT4 at greater than or equal to 5x10^6 PFU/ml; each to	T4	Product	10/24/2013	279	0		1	7/30/2014		2/5/2015		27	full-term live birth (>= 37 weeks)		No
HVTN 094	094-015	1	main study	United States	North America	Plasmid DNA GEO-D03 vaccine 0.3 mg to be administered as 1 mL IM in either deltoid at Months 0 and 2. AND MVA/HIV62 vaccine 1x10^8 TCID50 to be	T1	Product	8/8/2012	-20	1	11/26/2012	2	7/19/2012		4/16/2013		39	full-term live birth (>= 37 weeks)		No
HVTN 094	094-028	1	LTFU	United States	North America	Plasmid DNA GEO-D03 vaccine 3mg to be administered as 1mL IM in either deltoid at Months 0 and 2 (already administered under T2 (Version 1.0)). AND MVA/HIV62 vaccine 1x10^8 TCID(50) to	T3	Product	6/17/2013	494	0		4	10/24/2014	1	7/31/2015		40	full-term live birth (>= 37 weeks)		No
HVTN 094	094-016	1	LTFU	United States	North America	Plasmid DNA GEO-D03 vaccine 3mg to be administered as 1mL IM in either deltoid at Months 0 and 2 (already administered). AND MVA/HIV62 vaccine	T2	Product	7/10/2013	478	0		5	10/31/2014		7/29/2015		39	full-term live birth (>= 37 weeks)		No
HVTN 096	096-175	1	LTFU	Switzerland	Europe	DNA & placebo & AIDSVAX B/E mo(0,1) + NYVAC (2) & AIDSVAX B/E mo(3,6)	T4	Product	6/13/2013		0		3	10/31/2015	1	9-Jan-16		10	therapeutic/elective abortion		Not Assessed
HVTN 096	096-238	1	LTFU	Switzerland	Europe	DNA & placebo (2) mo(0,1) + NYVAC (2) & AIDSVAX B/E mo(3,6)	T3	Product	2/18/2013		0		4	11/23/2015	1	29-Aug-16		40	full-term live birth (>= 37 weeks)		No
HVTN 096	096-191	1	LTFU	Switzerland	Europe	DNA & placebo (2) mo(0,1) + NYVAC (2) & AIDSVAX B/E mo(3,6)	T3	Product	5/30/2013		0		4	14-Sep-16		26-Jun-17		41	full-term live birth (>= 37 weeks)		No
HVTN 096	096-215	2	LTFU	Switzerland	Europe	DNA-HIV-PT123 (4 mg/mL) and Sodium Chloride for Injection, 0.9%; each to be administered as 1 mL IM in the LEFT deltoid (unless medically contraindicated) at Months 0 and 1; AND Sodium Chloride for Injection, 0.9% to be administered as 1 mL IM in the RIGHT deltoid (unless medically contraindicated) at Months 0 and 1; THEN NYVAC-HIV-PT1 at greater than or equal to 5 x 10^6 PFU/ml and NYVAC-HIV-PT4…	T3	Product	2/18/2013		0		4	13-Feb-17		20-Nov-17	1	40	unknown	X	unknown
HVTN 096	096-215	1	LTFU	Switzerland	Europe	DNA-HIV-PT123 (4 mg/mL) and Sodium Chloride for Injection, 0.9%; each to be administered as 1 mL IM in the LEFT deltoid (unless medically contraindicated) at Months 0 and 1; AND Sodium Chloride for Injection, 0.9% to be administered as 1 mL IM in the RIGHT deltoid (unless medically contraindicated) at Months 0 and 1; THEN NYVAC-HIV-PT1 at greater than or equal to 5 x 10^6 PFU/ml and NYVAC-HIV-PT4…	T3	Product	2/18/2013	596	0		4	10/7/2014		7/25/2015		42	full-term live birth (>= 37 weeks)		No
HVTN 096	096-052	1	main study	Switzerland	Europe	NYVAC-HIV-PT1 at greater than or equal to 5 x 10^6 PFU/ml and NYVAC-HIV-PT4 at greater than or equal to 5 x 10^6 PFU/mL; each to be administered as 1 mL IM in the LEFT deltoid (unless medically contraindicated) at Months 0, 1, 3 and 6; AND AIDSVAX B/E (600 mcg/mL) to	T2	Product	11/28/2012	335	0		3	10/29/2013		1/13/2014		11	therapeutic/elective abortion		Not Assessed
HVTN 096	096-270	1	main study	Switzerland	Europe	NYVAC-HIV-PT1 at greater than or equal to 5 x 10^6 PFU/ml and NYVAC-HIV-PT4 at greater than or equal to 5 x 10^6 PFU/mL; each to be administered as 1 mL IM in the LEFT deltoid (unless medically contraindicated) at Months 0, 1, 3 and 6; AND AIDSVAX B/E (600 mcg/mL) to	T2	Product	3/13/2013	-19	1	6/4/2013	3	2/22/2013		10/29/2013		36	premature live birth (< 37 weeks)		No
HVTN 096	096-003	1	main study	Switzerland	Europe	NYVAC-HIV-PT1 at greater than or equal to 5 x 10^6 PFU/ml and NYVAC-HIV-PT4 at greater than or equal to 5 x 10^6 PFU/ml; each to be administered as 1 mL IM in the LEFT deltoid (unless medically contraindicated) at Months 0 and 1; AND Sodium Chloride for Injection, 0.9% to be administered as 1 mL IM in the RIGHT deltoid (unless medically contraindicated) at Months 0 and 1; THEN NYVAC-HIV-PT1 at gr…	T1	Product	7/25/2013	4	0		4	7/29/2013		4/15/2014		37	full-term live birth (>= 37 weeks)		No
HVTN 096	096-213	1	LTFU	Switzerland	Europe	placebo (2) & AIDSVAX B/E placebo mo(0,1,3,6)	C4	Placebo	8/19/2013		0		4	16-Dec-15		23-Sep-16		40	full-term live birth (>= 37 weeks)		No
HVTN 096	096-205	1	LTFU	Switzerland	Europe	placebo (3) mo(0,1) + placebo (2) & AIDSVAX B/E placebo mo(3,6)	C3	Placebo	3/4/2013		0		4	26-Feb-17		3-Dec-17	1	40	unknown	X	unknown
HVTN 096	096-132	2	LTFU	Switzerland	Europe	Placebo for DNA-HIV-PT123 and Sodium Chloride for Injection	C3	Placebo	4/24/2013	650	0		4	2/3/2015		11/10/2015	1	40	unknown	X	unknown
HVTN 096	096-132	1	LTFU	Switzerland	Europe	Placebo for DNA-HIV-PT123 and Sodium Chloride for Injection	C3	Placebo	4/24/2013	518	0		4	9/24/2014		12/15/2014		12	spontaneous abortion (< 20 weeks)		No
HVTN 097	097-277	1	main study	South Africa	Africa	ALVAC-HIV(vCP1521) to be administered as 1 mL IM in left deltoid(unless medically contraindicated) at months 1,2,4 and 7 TO ADD AIDSVAX B/E 600	T2	Product	4/3/2014	-4	1	8/28/2014	7	3/30/2014		1/2/2015		40	full-term live birth (>= 37 weeks)		No
HVTN 097	097-227	1	main study	South Africa	Africa	Tetanus toxoid vaccine(Tetavax)40 IU/0.5mL to be administered as 0.5 mL IM in deltoid at enrollment(day 0) THEN ALVAC-HIV(vCP1521) to be administered as 1 mL IM in left deltoid(unless medically contraindicated) at months 1,2,4 and 7 TO ADD AIDSVAX B/E 600 mcg/mL to be administered as 1 mL IM in right deltoid(unless medically contraindicated) at months 4 and 7 THEN Hepatitis B vaccine (ENGERIX-B) …	T1	Product	5/28/2014	-22	1	11/4/2014	7	5/6/2014		3/3/2015		43	full-term live birth (>= 37 weeks)		No
HVTN 098	098-030	1	main study	United States	North America	Placebo for PENNVAX-GP / IL-12 DNA mo(0,1,3,6)	P4	Placebo	7/21/2016	88	1		4	10/17/2016		7/27/2017		40	full-term live birth (>= 37 weeks)		No
HVTN 100	100-234	1	main study	South Africa	Africa	ALVAC mo(0,1) + ALVAC & gp120 & MF59 mo(3,6,12)	T1	Product	12/12/2017	-63	0		6	10/10/2017		8/27/2018		46	full-term live birth (>= 37 weeks)		No
HVTN 100	100-032	1	main study	South Africa	Africa	ALVAC mo(0,1) + ALVAC & gp120 & MF59 mo(3,6,12)	T1	Product	10/12/2015	67	1	3/22/2016	4	12/18/2015		8/31/2016		37	full-term live birth (>= 37 weeks)		No
HVTN 100	100-082	1	main study	South Africa	Africa	ALVAC mo(0,1) + ALVAC & gp120 & MF59 mo(3,6,12)+ALVAC Placebo & gp120 & MF59 mo 30	T1	product	2/1/2018	103	0		5	5/15/2018		2/19/2019	1	40	unknown	X	unknown
HVTN 100	100-009	1	main study	South Africa	Africa	ALVAC Placebo mo(0,1) + ALVAC Placebo & Placebo mo(3,6,12)	P2	Placebo	3/23/2016	176	0		5	9/15/2016		6/30/2017		41	full-term live birth (>= 37 weeks)		No
HVTN 106	106-064	1	Main Study	United States	North America	DNA CON-S mo(0,1,2) + MVA-CMDR mo(4,8)	T2	Product	7/22/2015	40	1	9/28/2015	1	8/31/2015		10/17/2015		7	therapeutic/elective abortion		Not Assessed
HVTN 106	106-087	1	Main Study	United States	North America	DNA Nat-B mo(0,1,2) + MVA-CMDR mo(4,8)	T1	Product	8/12/2015	5	1	9/10/2015	2	8/17/2015		4/27/2016		36	full-term live birth (>= 37 weeks)		Yes
HVTN 111	111-011	1	main study	Tanzania	Africa	DNA and gp120/MF59 mo(0,1,6) + Placebo for DNA and Placebo for gp120/MF59 mo(3) via Biojector	T5	Product	3/2/2017	47	0		4	4/18/2017		5/4/2017		2	spontaneous abortion (< 20 weeks)		Not Assessed
HVTN 203	203-235	1	main study	United States	North America	vCP1452 mo(0,1,3,6) + AIDSVAX B/B mo(0,1,6)	T3	Product	5/21/2001	34	1	8/30/2001	3	6/24/2001		3/29/2002		40	full-term live birth (>= 37 weeks)		No
HVTN 203	203-060	1	main study	United States	North America	vCP1452 mo(0,1,3,6) + AIDSVAX B/B mo(0,1,6)	T3	Product	10/18/2001	75	0		4	1/1/2002		3/30/2002		13	spontaneous abortion (< 20 weeks)		Not Assessed
HVTN 203	203-060	2	main study	United States	North America	vCP1452 mo(0,1,3,6) + AIDSVAX B/B mo(0,1,6)	T3	Product	10/18/2001	163	0		4	3/30/2002		6/21/2002		12	spontaneous abortion (< 20 weeks)		Not Assessed
HVTN 203	203-029	1	main study	United States	North America	vCP1452 mo(0,1,3,6) + AIDSVAX B/B mo(0,1,6)	T3	Product	9/26/2001	217	0		4	5/1/2002		2/23/2003		43	full-term live birth (>= 37 weeks)		No
HVTN 203	203-152	1	main study	United States	North America	vCP1452 mo(0,1,3,6) + AIDSVAX B/B mo(3,6)	T2	Product	12/27/2000	-11	1	1/29/2001	1	12/16/2000		9/22/2001	1	40	unknown	X	unknown
HVTN 204	204-078	1	main study	Jamaica	Caribbean	DNA mo(0,1,2) & rAd5 mo(6)	T1	Product	10/27/2006	116	1	2/27/2007	3	2/20/2007		11/27/2007	1	40	unknown	X	unknown
HVTN 204	204-116	1	main study	Jamaica	Caribbean	DNA mo(0,1,2) & rAd5 mo(6)	T1	Product	1/10/2007	265	0		4	10/2/2007		5/12/2008		32	full-term live birth (>= 37 weeks)		No
HVTN 204	204-028	1	main study	South Africa	Africa	DNA mo(0,1,2) & rAd5 mo(6)	T1	Product	11/13/2006	35	1	2/9/2007	3	12/18/2006		2/21/2007		9	therapeutic/elective abortion		Not Assessed
HVTN 204	204-200	1	main study	South Africa	Africa	DNA mo(0,1,2) & rAd5 mo(6)	T1	Product	10/12/2006	89	0		4	1/9/2007		3/19/2007		10	therapeutic/elective abortion		No
HVTN 204	204-144	1	main study	South Africa	Africa	DNA mo(0,1,2) & rAd5 mo(6)	T1	Product	1/22/2007	-32	1	2/5/2007	3	12/21/2006		2/20/2007		9	therapeutic/elective abortion		Not Assessed
HVTN 204	204-237	1	main study	South Africa	Africa	DNA mo(0,1,2) & rAd5 mo(6)	T1	Product	11/7/2006	-32	1	12/5/2006	1	10/6/2006		1/13/2007		14	therapeutic/elective abortion		Not Assessed
HVTN 204	204-121	1	main study	United States	North America	DNA mo(0,1,2) & rAd5 mo(6)	T1	Product	12/1/2005	212	0		4	7/1/2006		3/26/2007		38	full-term live birth (>= 37 weeks)		No
HVTN 204	204-127	1	main study	Jamaica	Caribbean	PBS mo(0,1,2) & FFB mo(6)	C1	Placebo	1/9/2007	236	0		4	9/2/2007		10/20/2007		7	therapeutic/elective abortion		Not Assessed
HVTN 204	204-202	1	main study	Jamaica	Caribbean	PBS mo(0,1,2) & FFB mo(6)	C1	Placebo	1/29/2007	-20	1	5/31/2007	3	1/9/2007		10/12/2007		39	full-term live birth (>= 37 weeks)		No
HVTN 204	204-280	1	main study	South Africa	Africa	PBS mo(0,1,2) & FFB mo(6)	C1	Placebo	11/7/2006	-6	1	2/27/2007	3	11/1/2006		7/30/2007		39	full-term live birth (>= 37 weeks)		No
HVTN 204	204-324	1	main study	South Africa	Africa	PBS mo(0,1,2) & FFB mo(6)	C1	Placebo	11/14/2006	-20	1	12/14/2006	1	10/25/2006		12/15/2006		7	spontaneous abortion (< 20 weeks)		Not Assessed
HVTN 204	204-064	1	main study	South Africa	Africa	PBS mo(0,1,2) & FFB mo(6)	C1	Placebo	12/11/2006	613	0		4	8/15/2008		10/22/2008		10	spontaneous abortion (< 20 weeks)		Not Assessed
HVTN 204	204-337	1	main study	South Africa	Africa	PBS mo(0,1,2) & FFB mo(6)	C1	Placebo	11/10/2006	-13	1	12/7/2006	1	10/28/2006		8/9/2007		41	full-term live birth (>= 37 weeks)		No
HVTN 204	204-418	1	main study	South Africa	Africa	PBS mo(0,1,2) & FFB mo(6)	C1	Placebo	2/8/2007	797	0		4	4/15/2009		6/29/2009		11	therapeutic/elective abortion		Not Assessed
HVTN 204	204-031	1	main study	South Africa	Africa	PBS mo(0,1,2) & FFB mo(6)	C1	Placebo	10/17/2006	62	1	1/31/2007	3	12/18/2006		3/14/2007		12	therapeutic/elective abortion		Not Assessed
HVTN 204	204-352	1	main study	South Africa	Africa	PBS mo(0,1,2) & FFB mo(6)	C1	Placebo	11/14/2006	213	0		2	6/15/2007		3/14/2008		39	full-term live birth (>= 37 weeks)		No
HVTN 204	204-251	1	main study	United States	North America	PBS mo(0,1,2) & FFB mo(6)	C1	Placebo	4/21/2006	137	0		4	9/5/2006		6/2/2007		39	full-term live birth (>= 37 weeks)		No
HVTN 204	204-232	1	main study	United States	North America	PBS mo(0,1,2) & FFB mo(6)	C1	Placebo	1/3/2006	247	0		4	9/7/2006		6/11/2007		40	full-term live birth (>= 37 weeks)		No
HVTN 205	205-278	1	LTFU	Peru	South America	DNA mo(0,2) + MVA mo(4,6)	T1+T3	Product	6/23/2010		0		3	9/26/2011	1	2-Jul-12		40	full-term live birth (>= 37 weeks)		No
HVTN 205	205-105	1	main study	Peru	South America	DNA mo(0,2) + MVA mo(4,6)	T1+T3	Product	10/22/2010	85	0		4	1/15/2011		9/20/2011		35	premature live birth (< 37 weeks)		No
HVTN 205	205-233	1	LTFU	United States	North America	DNA mo(0,2) + MVA mo(4,6)	T1+T3	Product	1/13/2010		0		3	7/22/2011	1	23-Mar-12		35	premature live birth (< 37 weeks)		No
HVTN 205	205-196	1	main study	United States	North America	DNA mo(0,2) + MVA mo(4,6)	T1+T3	Product	10/18/2011	58	0		4	12/15/2011		8/6/2012		34	full-term live birth (>= 37 weeks)		No
HVTN 205	205-097	1	LTFU	United States	North America	DNA mo(0,2) + MVA mo(4,6)	T1+T3	Product	4/2/2010		0		3	5/6/2011	1	7/15/2011		10	therapeutic/elective abortion		No
HVTN 205	205-095	1	LTFU	United States	North America	DNA mo(0,2) + MVA mo(4,6)	T1+T3	Product	3/15/2010		0		3	7/21/2011	1	29-Sep-11		10	therapeutic/elective abortion		Not Assessed
HVTN 205	205-157	1	LTFU	United States	North America	MVA mo(0,2,6) + Placebo mo(4)	T4	Product	11/9/2011		0		4	4/28/2013	1	9/15/2013		20	spontaneous abortion (< 20 weeks)		Not Assessed
HVTN 205	205-157	2	LTFU	United States	North America	MVA mo(0,2,6) + Placebo mo(4)	T4	Product	11/9/2011		0		4	8/28/2013	1	1/15/2014		20	spontaneous abortion (< 20 weeks)		Not Assessed
HVTN 205	205-300	1	main study	United States	North America	MVA mo(0,2,6) + Placebo mo(4)	T4	Product	10/12/2011	-32	0		4	9/10/2011		11/19/2011		10	spontaneous abortion (< 20 weeks)		Not Assessed
HVTN 205	205-291	1	main study	United States	North America	Placebo mo(0,2,4,6)	P1-P2	Placebo	4/20/2010	9	0		4	4/29/2010	1	8/12/2010		15	therapeutic/elective abortion		Not Assessed
HVTN 205	205-183	1	main study	United States	North America	Placebo mo(0,2,4,6)	P1-P2	Placebo	9/2/2011	43	0		4	10/15/2011		8/31/2012		46	full-term live birth (>= 37 weeks)		No
